# Supplementary material for: Laminin 332 expression levels predict clinical outcomes and chemotherapy response in patients with pancreatic adenocarcinoma
Source: Front Cell Dev Biol. 2023 Sep 15;11:1242706. doi: 10.3389/fcell.2023.1242706 (PMC10540629; doi:10.3389/fcell.2023.1242706)
Supplement: Supplementary file 11 [file Table1.XLSX]

## Sheet: Sheet1
Variables		LAMA1 expression			LAMA2 expression			LAMA3 expression			LAMA4 expression			LAMA5 expression			LAMB1 expression			LAMB2 expression			LAMB3 expression			LAMB4 expression			LAMC1 expression			LAMC2 expression			LAMC3 expression
	Number (n=122, %)	High (n=61)	Low (n=61)	p-value	High (n=62)	Low (n=60)	p-value	High (n=62)	Low (n=61)	p-value	High (n=61)	Low (n=61)	p-value	High (n=61)	Low (n=60)	p-value	High (n=63)	Low (n=61)	p-value	High (n=62)	Low (n=61)	p-value	High (n=62)	Low (n=61)	p-value	High (n=61)	Low (n=61)	p-value	High (n=62)	Low (n=60)	p-value	High (n=61)	Low (n=61)	p-value	High (n=61)	Low (n=61)	p-value
Age (<>65 yo)				0.37			0.71			0.66			0.2			0.64			0.03			0.79			0.66			0.47			0.01			0.37			0.72
<65	59 (48)	32 (52)	27 (44)		31 (50)	28 (47)		34 (55)	31 (51)		31 (51)	24 (39)		29 (48)	26 (43)		34 (54)	21 (34)		26 (42)	27 (44)		34 (555)	31 (51)		31 (51)	27 (44)		37 (60)	20 (33)		33 (54)	28 (46)		27 (44)	29 (48)
>=65	63 (52)	29 (48)	34 (56)		31 (50)	32 (53)		28 (45)	30 (49)		30 (49)	37 (61)		32 (52)	34 (57)		29 (46)	40 (66)		36 (58)	34 (56)		28 (45)	30 (49)		30 (49)	34 (56)		25 (40)	40 (67)		28 (46)	33 (54)		34 (56)	32 (52)
Gender				0.47			0.85			0.92			0.07			0.12			0.2			0.53			0.02			0.2			0.35			0.72			0.58
Female	56 (46)	30 (49)	26 (43)		30 (48)	28 (47)		27 (44)	26 (43)		31 (51)	21 (34)		22 (36)	30 (50)		33 (52)	25 (41)		26 (42)	29 (48)		22 (35)	34 (56)		28 (46)	21 (34)		30 (48)	24 (40)		27 (44)	29 (48)		27 (44)	24 (39)
Male	66 (54)	31 (51)	35 (57)		32 (52)	32 (53)		35 (56)	35 (57)		30 (49)	40 (66)		39 (64)	30 (50)		30 (48)	36 (59)		36 (58)	32 (52)		40 (65)	27 (44)		33 (54)	40 (66)		32 (52)	36 (60)		34 (56)	32 (52)		34 (56)	37 (61)
Smoker				0.37			0.02			0.49			0.62			0.82			0.46			0.49			0.97			0.91			0.92			0.92			0.13
Yes	49 (49)	27 (53)	22 (44)		28 (67)	22 (42)		27 (54)	24 (47)		23 (48)	27 (53)		28 (57)	23 (55)		27 (61)	28 (54)		30 (60)	26 (53)		27 (52)	23 (52)		25 (52)	26 (51)		24 (51)	26 (50)		25 (51)	24 (50)		29 (60)	22 (45)
No	52 (51)	24 (47)	28 (56)		14 (33)	30 (58)		23 (46)	27 (53)		25 (52)	24 (47)		21 (43)	19 (45)		17 (39)	24 (46)		20 (40)	23 (47)		25 (48)	21 (48)		23 (48)	25 (49)		23 (49)	26 (50)		24 (49)	24 (50)		19 (40)	27 (55)
Alcohol history				0.66			0.09			0.88			0.78			0.16			0.04			0.82			0.65			0.57			0.01			1			0.81
Yes	75 (65)	38 (67)	37 (63)		29 (53)	39 (68)		36 (61)	34 (60)		31 (57)	36 (60)		40 (68)	29 (55)		27 (47)	38 (67)		34 (61)	34 (59)		36 (63)	33 (59)		33 (58)	36 (63)		27 (46)	39 (68)		35 (60)	35 (60)		36 (62)	36 (64)
No	41 (35)	19 (33)	22 (37)		26 (47)	18 (32)		23 (39)	23 (40)		23 (43)	24 (40)		19 (32)	24 (45)		30 (53)	19 (33)		22 (39)	24 (41)		21 (37)	23 (41)		24 (42)	21 (37)		32 (54)	18 (32)		23 (40)	23 (40)		22 (38)	20 (36)
History of diabetes				0.52			0.09			0.23			0.6			0.15			0.61			0.05			0.41			0.37			0.95			0.31			0.64
Yes	31 (32)	17 (35)	14 (29)		15 (34)	10 (19)		10 (20)	15 (30)		13 (26)	11 (22)		9 (18)	13 (30)		15 (31)	13 (27)		17 (35)	9 (18)		12 (23)	14 (30)		12 (24(	16 (32)		13 (25)	13 (25)		9 (18)	13 (27)		11 (22)	13 (26)
No	67 (68)	32 (65)	35 (71)		29 (66)	43 (81)		41 (80)	35 (70)		37 (74)	40 (78)		42 (82)	30 (70)		33 (69)	36 (73)		32 (65)	42 (82)		40 (77)	32 (70)		38 (76)	34 (68)		39 (75)	38 (75)		41 (82)	36 (73)		39 (78)	37 (74)
History of chronic pancreatitis				0.18			0.45*			1*			0.49*			0.12*			0.32*			0.48*			0.03*			0.06*			1*			0.5			0.31*
Yes	10 (10)	3 (6)	7 (15)		2 (5)	5 (10)		4 (8)	3 (6)		3 (6)	6 (12)		6 (12)	1 (2)		3 (7)	7 (15)		5 (10)	3 (6)		8 (16)	1 (2)		0 (0)	5 (10)		4 (8)	5 (10)		6 (13)	4 (8)		3 (6)	6 (13)
No	86 (90)	45 (94)	41 (85)		42 (95)	46 (90)		45 (92)	45 (94)		44 (94)	44 (88)		43 (88)	40 (98)		43 (93)	41 (85)		43 (90)	47 (94)		42 (84)	45 (98)		49 (100)	44 (90)		45 (92)	44 (90)		42 (87)	44 (92)		47 (94)	42 (87)
Family history of cancer				0.85			0.05			0.65			0.65			0.65			0.56			0.36			0.1			0.2			0.16			0.91			0.02
Yes	47 (59)	26 (60)	21 (58)		23 (68)	16 (44)		21 (54)	23 (59)		24 (60)	22 (55)		24 (62)	22 (67)		22 (61)	19 (54)		20 (51)	24 (62)		14 (39)	21 (58)		26 (65)	16 (50)		26 (68)	20 (53)		21 (53)	21 (54)		27 (75)	18 (49)
No	32 (41)	17 (40)	15 (42)		11 (32)	20 (56)		18 (46)	16 (41)		16 (40)	18 (45)		15 (38)	11 (33)		14 (39)	16 (46)		19 (48)	15 (38)		22 (61)	15 (42)		14 (35)	16 (50)		12 (32)	18 (47)		19 (47)	18 (46)		9 (25)	19 (51)
Anatomic neoplasm subdivision				0.04			0.01			0.64			0.02			0.02			0.26			0.49			0.71			0.53			0.35			0.54			0.53
Head of pancreas	92 (75)	51 (84)	41 (67)		53 (85)	39 (65)		47 (76)	44 (72)		51 (84)	40 (66)		38 (62)	49 (82)		49 (78)	42 (69)		49 (79)	45 (74)		46 (74)	47 (77)		47 (77)	44 (72)		49 (79)	43 (72)		46 (75)	43 (70)		44 (72)	47 (77)
Other	30 (25)	10 (16)	20 (33)		9 (15)	21 (35)		15 (24(	17 (28)		10 (16)	21(34)		23 (38)	11 (18)		14 (22)	19 (31)		13 (21)	16 (26)		16 (26)	14 (23)		14 (23)	17 (28)		13 (21)	17 (28)		15 (25)	18 (30)		17 (28)	14 (23)
Primary therapy outcome				0.14*			0.35*			0.13*			0.58*			0.52*			0.34*			0.78*			0.01*			0.32*			0.65*			0.001*			0.73*
PD	29 (31)	11 (24)	18 (39)		21 (42)	16 (36)		25 (48)	14 (30)		18 (40)	16 (34)		19 (40)	15 (32)		21 (43)	18 (39)		18 (40)	16 (31)		24 (48)	9 (19)		16 (33)	24 (50)		20 (42)	16 (36)		25 (51)	9 (19)		16 (34)	17 (39)
SD	6 (7)	2 (4)	4 (9)		1 (2)	5 (11)		1 (2)	3 (6)		2 (4)	6 (13)		4 (8)	2 (4)		1 (2)	5 (11)		2 (5)	4 (8)		1 (2)	2 (4)		2 (4)	2 (4)		2 (4)	5 (11)		1 (2)	4 (9)		2 (4)	3 (7)
PR	6 (7)	5 (11)	1 (2)		4 (8)	4 (9)		4 (8)	2 (4)		3 (7)	2 (4)		5 (10)	4 (8)		1 (2)	1 (2)		2 (5)	2 (4)		6 (12)	4 (9)		4 (8)	4 (8)		2 (4)	2 (5)		5 (10)	2 (4)		5 (10)	2 (4)
CR	51 (55)	28 (61)	23 (50)		24 (48)	20 (44)		22 (42)	29 (60)		22 (49)	23 (49)		20 (42)	27 (56)		26 (53)	22 (48)		22 (50)	29 (57)		19 (38)	32 (68)		27 (55)	18 (38)		24 (50)	21 (48)		18 (37)	32 (68)		25 (52)	22 (50)
Radiation therapy				0.1			0.3			0.62			0.98			0.01			0.05			0.48			0.79			0.07			0.33			0.49			0.03
Yes	28 (25)	18 (32)	10 (18)		16 (30)	12 (21)		15 (26)	18 (31)		15 (28)	16 (28)		21 (36)	6 (11)		19 (34)	10 (18)		16 (29)	14 (23)		16 (28)	17 (30)		18 (33)	10 (18)		19 (34)	14 (25)		14 (25)	17 (30)		20 (36)	9 (17)
No	84 (75)	39 (68)	45 (82)		38 (70)	45 (79)		42 (74)	41 (69)		38 (72)	41 (72)		37 (64)	48 (89)		37 (66)	47 (82)		39 (71)	46 (77)		42 (72)	40 (70)		37 (67)	46 (82)		37 (66)	41 (75)		43 (75)	39 (70)		36 (64)	44 (83)
Residual tumour				0.65*			0.42*			0.001*			0.94*			0.22*			0.95*			0.83*			0.18*			0.58*			1*			0.01			0.81
R0	76 (66)	40 (68)	36 (64)		38 (63)	36 (67)		31 (53)	41 (77)		40 (69)	40 (71)		31 (58)	41 (72)		39 (67)	35 (66)		35 (62)	40 (69)		35 (64)	43 (76)		39 (68)	35 (64)		42 (72)	39 (71)		31 (56)	43 (80)		33 (62)	34 (62)
R1	35 (30)	18 (31)	17 (30)		21 (35)	15 (27)		27 (47)	9 (17)		16 (28)	14 (25)		21 (40)	14 (24)		16 (28)	16 (30)		19 (34)	16 (28)		19 (34)	11 (19)		17 (30)	17 (31)		15 (26)	15 (27)		24 (44)	11 (20)		18 (34)	20 (36)
R2	4 (4)	1 (1)	3 (6)		1 (2)	3 (6)		0 (0)	3 (6)		2 (3)	2 (4)		1 (2)	2 (4)		3 (5)	2 (4)		2 (4)	2 (3)		1 (2)	3 (5)		1 (2)	3 (5)		1 (2)	1 (2)		-	-		2 (4)	1 (2)
Histologic grade				1*			0.23*			0.01*			0.03*			0.05*			0.54*			0.03			0.01*			0.11			0.25*			0.01*			0.24*
G1	25 (21)	12 (20)	13 (22)		11 (18)	16 (28)		5 (8)	18 (30)		5 (8)	14 (23)		10 (16)	12 (21)		8 (13)	13 (22)		4 (6)	17 (29)		4 (6)	18 (30)		15 (25)	6 (10)		9 (15)	17 (29)		6 (10)	18 (31)		12 (20)	15 (25)
G2	64 (53)	32 (52)	32 (53)		36 (58)	26 (45)		35 (56)	25 (42)		40 (65)	26 (43)		30 (49)	36 (61)		36 (57)	32 (54)		41 (66)	26 (44)		37 (60)	28 (47)		31 (50)	35 (59)		35 (56)	28 (47)		33 (54)	28 (47)		28 (46)	33 (55)
G3	31 (25)	16 (26)	15 (25)		15 (24)	14 (24)		22 (36)	15 (25)		15 (25)	19 (32)		21 (35)	9 (15)		18 (29)	13 (22)		17 (28)	16 (27)		21 (34)	13 (21)		15 (25)	18 (31)		17 (27)	13 (22)		22 (36)	11 (19)		19 (31)	12 (20)
G4	1 (1)	1 (2)	0 (0)		0 (0)	2 (3)		0 (0)	2 (3)		1 (2)	1 (2)		0 (0)	2 (3)		1 (2)	1 (2)		-	-		0 (0)	1 (2)		-	-		1 (2)	1 (2)		0 (0)	2 (3)		2 (3)	0 (0)
Pathologic stage				0.53*			0.69*			0.04*			0.33*			1*			0.78*			0.02*			0.10*			0.11*			0.05*			0.07*			0.94*
Stage I	16 (13)	6 (10)	10 (17)		8 (13)	11 (19)		2 (3)	10 (17)		4 (7)	8 (14)		8 (13)	8 (13)		9 (14)	8 (13)		3 (4)	12 (20)		4 (7)	12 (20)		13 (22)	5 (8)		4 (7)	12 (20)		4 (7)	13 (22)		8 (13)	6 (10)
Stage II	96 (80)	50 (82)	46 (76)		50 (81)	45 (77)		55 (89)	47 (79)		53 (87)	49 (83)		49 (82)	48 (81)		50 (79)	50 (82)		54 (88)	45 (77)		54 (87)	45 (76)		44 (73)	52 (85)		53 (87)	46 (78)		52 (85)	43 (73)		49 (81)	50 (85)
Stage III	4 (3)	3 (5)	1 (2)		2 (3)	1 (2)		2 (3)	1 (2)		2 (3)	0 (0)		1 (2)	2 (3)		2 (3)	0 (0)		2 (3)	2 (3)		2 (3)	1 (2)		2 (3)	1 (2)		2 (3)	0 (0)		2 (3)	1 (2)		2 (3)	1 (2)
Stage IV	5 (4)	2 (3)	3 (5)		2 (3)	1 (2)		3 (5)	1 (2)		2 (3)	2 (3)		2 (3)	2 (3)		5 (4)	3 (5)		3 (5)	0 (0)		2 (3)	1 (2)		1 (2)	3 (5)		2 (3)	1 (2)		3 (5)	2 (3)		2 (3)	2 (3)
T stage				0.64*			0.74*			0.15*			0.05*			0.25*			0.61*			0.04*			0.32*			0.03*			0.24*			0.14*			0.07*
T1	5 (4)	1 (2)	4 (7)		2 (3)	4 (7)		0 (0)	3 (5)		0 (0)	4 (7)		4 (6)	1 (2)		2 (3)	3 (5)		0 (0)	4 (7)		2 (3)	4 (7)		4 (7)	2 (3)		1 (2)	3 (5)		1 (2)	3 (5)		2 (3)	2 (3)
T2	17 (14)	9 (15)	8 (13)		10 (16)	8 (14)		6 (9)	10 (17)		6 (10)	10 (17)		7 (12)	10 (17)		10 (16)	6 (10)		6 (10)	11 (19)		6 (10)	11 (18)		14 (23)	4 (7)		6 (10)	11 (19)		5 (8)	12 (20)		12 (20)	3 (5)
T3	96 (80)	49 (80)	47 (78)		48 (78)	45 (77)		55 (89)	45 (76)		54 (88)	45 (76)		49 (82)	47 (78)		50 (79)	52 (85)		55 (88)	42 (71)		53 (85)	43 (73)		40 (67)	54 (88)		53 (86)	45 (76)		54 (88)	43 (73)		45 (74)	53 (90)
T4	3 (2)	2 (3)	1 (2)		2 (3)	1 (2)		1 (2)	1 (2)		1 (2)	0 (0)		0 (0)	2 (3)		1 (2)	0 (0)		1 (2)	2 (3)		1 (2)	1 (2)		2 (3)	1 (2)		1 (2)	0 (0)		1 (2)	1 (2)		2 (3)	1 (2)
N stage				0.28			0.14			0.18			0.35			0.36			0.37			0.34			0.91			0.36			0.43			0.29			0.91
N0	33 (28)	14 (24)	19 (33)		17 (27)	23 (40)		12 (20)	17 (30)		15 (25)	19 (33)		12 (38)	18 (30)		19 (31)	23 (38)		16 (26)	20 (34)		19 (31)	18 (32)		17 (29)	22 (37)		15 (25)	18 (32)		16 (27)	20 (36)		17 (29)	17 (30)
N1	84 (72)	45 (76)	39 (67)		45 (73)	34 (60)		49 (80)	39 (70)		45 (75)	39 (67)		34 (62)	42 (70)		43 (69)	37 (62)		45 (74)	38 (66)		42 (69)	38 (68)		41 (71)	37 (63)		45 (75)	39 (68)		44 (73)	36 (64)		42 (71)	40 (70)
